# Supplementary material for: Near-infrared fluorescence imaging with intraoperative administration of indocyanine green for laparoscopic radical prostatectomy: Is it a useful weapon for pelvic lymph node dissection?
Source: J Surg Case Rep. 2022 Mar 24;2022(3):rjab614. doi: 10.1093/jscr/rjab614 (PMC8963163; doi:10.1093/jscr/rjab614)
Supplement: Video_for_Manuscript_rjab614 [file video_for_manuscript_rjab614.zip]

Archive with 1 entries (1 files):
- Video_for_Manuscript_rjab614.mp4
